# Supplementary material for: Heterogeneity and clinical significance of ESR1 mutations in ER-positive metastatic breast cancer patients receiving fulvestrant
Source: Nat Commun. 2016 May 13;7:11579. doi: 10.1038/ncomms11579 (PMC4869259; doi:10.1038/ncomms11579)
Supplement: Supplementary Data 1 — ESR1 plasma status and PIK3CA tissue plasma status for parts 1 and 2 [file ncomms11579-s2.xlsx]

## Sheet: Sheet1
Supplementary Data 1: ESR1 plasma status and PIK3CA tissue plasma status for parts 1 and 2
Patient ID	Part 1 / 2	PIK3CA Tissue Status	PIK3CA Plasma Status, AA change (mutant allele frequency)	ESR1 Plasma Status, AA change (mutant allele frequency)
2651	Part 1	H1047L	H1047L (16.766%)	D538G (0.038%)
6601	Part 1	H1047R	H1047R (0.299%)	D538G (0.118%)
5401	Part 1	H1047R	H1047R (0.026%)	S463P (0.02%)
6901	Part 1	H1047R	H1047R (11.986%)	S463P (0.027%)
6101	Part 1	H1047R	H1047R (19.441%)	Y537N (0.303%)
1704	Part 1	H1047L	H1047L (7.689%)	Y537S (0.033%)
4956	Part 1	H1047R	H1047R (2.649%)	D538G (1.383%) Y537N (1.529%)
2201	Part 1	H1047L	H1047L (5.968%)	Y537C (0.188%) E380Q (11.875%)
6951	Part 1	H1047R	H1047R (8.992%)	D538G (0.041%) S463P (0.033%) L536P (0.095%)
4251	Part 1	H1047R	H1047R (5.235%)	Y537C (0.024%) D538G (1.954%) Y537N (0.109%)
3552	Part 1	H1047R	H1047R (10.267%)	Y537S (12.284%) D538G (0.222%) E380Q (0.022%)
1512	Part 1	H1047L	H1047L (50.008%) E545K (0.061%)	Y537S (0.055%) D538G (0.343%)
6003	Part 1	E545K	H1047R (0.023%) E545K (7.937%)	D538G (4.267%)
6152	Part 1	E545K	H1047R (0.039%) E545K (34.254%)	Y537S (0.033%) D538G (3.541%) E380Q (2.394%) L536P (0.059%) Y537N (1.316%)
3002	Part 1	E545K	E545K (1.783%)	D538G (0.1%)
3551	Part 1	E545K	E545K (0.099%)	E380Q (0.022%)
1604	Part 1	E542K/ E545K	E545K (4.16%)	E380Q (0.024%)
5952	Part 1	E545K	E545K (3.047%)	S463P (0.024%)
5951	Part 1	E545K	E545K (5.115%)	Y537S (0.041%)
2303	Part 1	E545K	E545K (0.21%)	Y537S (0.05%)
1404	Part 1	E545K	E545K (4.297%)	Y537S (2.812%)
4351	Part 1	E545K	E545K (7.82%)	Y537C (0.199%) E380Q (15.8%)
1653	Part 1	E545K	E545K (1.017%)	D538G (0.225%) E380Q (0.874%) Y537N (0.06%)
3051	Part 1	E545K	E545K (8.811%)	D538G (2.051%) L536P (0.023%) Y537N (0.035%)
1603	Part 1	wildtype	Q546K (1.24%)	E380Q (0.748%)
6452	Part 1	wildtype	Q546K (20.323%)	Y537S (0.06%) D538G (1.647%) E380Q (0.033%)
3352	Part 1	H1047R	E545K (0.321%)	D538G (0.561%)
2402	Part 1	H1047R	E542K (1.182%) E545K (3.818%)	Y537N (0.025%)
7452	Part 1	H1047L	H1047L (0.714%)	wildtype
1851	Part 1	H1047R	H1047R (0.099%)	wildtype
6002	Part 1	H1047R	H1047R (8.616%)	wildtype
2053	Part 1	H1047L	H1047L (15.251%)	wildtype
1802	Part 1	H1047R	H1047R (0.021%)	wildtype
2901	Part 1	H1047R	H1047R (0.27%)	wildtype
1507	Part 1	H1047R	H1047R (0.45%)	wildtype
4452	Part 1	H1047R	H1047R (0.974%)	wildtype
1301	Part 1	H1047R	H1047R (14.787%)	wildtype
2051	Part 1	H1047R	H1047R (2.35%)	wildtype
4702	Part 1	H1047R	H1047R (2.501%)	wildtype
2002	Part 1	H1047R	H1047R (20.815%)	wildtype
2652	Part 1	H1047R	H1047R (4.954%)	wildtype
3254	Part 1	H1047R	H1047R (5.425%)	wildtype
3851	Part 1	H1047R	H1047R (0.111%)	wildtype
1755	Part 1	E545K	E545K (0.07%)	wildtype
1801	Part 1	E542K	E542K (1.45%)	wildtype
5051	Part 1	E542K/ E545K	E545K (0.067%)	wildtype
5251	Part 1	E542K/ E545G	E542K (0.586%)	wildtype
5953	Part 1	E545K	E545K (0.035%)	wildtype
4501	Part 1	E542K/ E545K	E545K (0.906%)	wildtype
5351	Part 1	E542K/ E545K	E545K (56.718%)	wildtype
4953	Part 1	E542K	E542K (5.646%)	wildtype
5955	Part 1	E542K/ H1047R	H1047R (9.436%) E542K (9.693%)	wildtype
3853	Part 1	E545G	wildtype	D538G (0.202%)
3653	Part 1	H1047R	wildtype	D538G (0.256%)
1752	Part 1	H1047L	wildtype	wildtype
1551	Part 1	H1047L	wildtype	wildtype
1902	Part 1	H1047L	wildtype	wildtype
3003	Part 1	H1047L	wildtype	wildtype
4652	Part 1	H1047L	wildtype	wildtype
1102	Part 1	H1047R	wildtype	wildtype
1762	Part 1	H1047R	wildtype	wildtype
1304	Part 1	H1047L	wildtype	wildtype
2308	Part 1	E542K	wildtype	wildtype
2101	Part 1	E545K	wildtype	wildtype
2054	Part 1	E545A/K	wildtype	wildtype
6751	Part 1	E542K/ E545K	wildtype	NA
3053	Part 1	wildtype	H1047L (0.06%) E542K (0.174%) E545K (0.136%)	Y537S (0.066%)
3401	Part 1	wildtype	E542K (0.205%)	Y537S (0.134%)
1513	Part 1	wildtype	E542K (0.035%)	Y537S (0.657%) D538G (1.087%)
6551	Part 1	wildtype	E542K (7.289%)	wildtype
4252	Part 1	wildtype	E545K (1.955%)	wildtype
4651	Part 1	wildtype	wildtype	D538G (0.794%)
4952	Part 1	wildtype	wildtype	D538G (20.709%)
1405	Part 1	wildtype	wildtype	E380Q (0.06%)
2952	Part 1	wildtype	wildtype	Y537S (0.031%)
1451	Part 1	wildtype	wildtype	Y537S (0.035%)
3654	Part 1	wildtype	wildtype	Y537S (0.041%)
3601	Part 1	wildtype	wildtype	Y537S (0.225%)
6752	Part 1	wildtype	wildtype	Y537S (0.266%)
3005	Part 1	wildtype	wildtype	Y537S (5.645%)
3852	Part 1	wildtype	wildtype	D538G (0.036%) E380Q (0.022%)
3353	Part 1	wildtype	wildtype	D538G (5.225%) E380Q (0.022%)
3252	Part 1	wildtype	wildtype	D538G (0.613%) Y537N (0.427%)
2304	Part 1	wildtype	wildtype	D538G (2.801%) Y537N (0.417%)
4551	Part 1	wildtype	wildtype	D538G (0.348%) L536P (0.103%)
1654	Part 1	wildtype	wildtype	Y537C (42.277%) L536R (0.046%)
1552	Part 1	wildtype	wildtype	Y537C (0.101%) D538G (0.137%) E380Q (0.464%)
3651	Part 1	wildtype	wildtype	Y537S (0.685%) D538G (4.123%) L536P (1.702%) Y537N (0.582%)
6153	Part 1	wildtype	wildtype	Y537C (5.129%) D538G (0.576%) E380Q (0.489%) S463P (0.431%) L536H (0.314%)
4955	Part 1	wildtype	wildtype	wildtype
1758	Part 1	wildtype	wildtype	wildtype
3652	Part 1	wildtype	wildtype	wildtype
1652	Part 1	wildtype	wildtype	wildtype
4502	Part 1	wildtype	wildtype	wildtype
1651	Part 1	wildtype	wildtype	wildtype
1605	Part 1	wildtype	wildtype	wildtype
5801	Part 1	wildtype	wildtype	wildtype
1307	Part 1	wildtype	wildtype	wildtype
1252	Part 1	wildtype	wildtype	wildtype
2307	Part 1	wildtype	wildtype	wildtype
1305	Part 1	wildtype	wildtype	wildtype
3052	Part 1	wildtype	wildtype	wildtype
3501	Part 1	wildtype	wildtype	wildtype
6351	Part 1	wildtype	wildtype	wildtype
1152	Part 1	wildtype	wildtype	wildtype
1501	Part 1	wildtype	wildtype	wildtype
1054	Part 1	wildtype	wildtype	wildtype
2851	Part 1	wildtype	wildtype	wildtype
2401	Part 1	wildtype	wildtype	wildtype
1306	Part 1	wildtype	wildtype	wildtype
4951	Part 1	wildtype	wildtype	wildtype
4954	Part 1	wildtype	wildtype	wildtype
2306	Part 1	wildtype	wildtype	wildtype
1602	Part 1	wildtype	wildtype	wildtype
1402	Part 1	wildtype	wildtype	wildtype
1751	Part 1	wildtype	wildtype	wildtype
1453	Part 1	wildtype	wildtype	wildtype
3004	Part 1	wildtype	wildtype	wildtype
1407	Part 1	wildtype	wildtype	wildtype
1759	Part 1	wildtype	wildtype	wildtype
1510	Part 1	wildtype	wildtype	wildtype
5102	Part 1	wildtype	wildtype	wildtype
1705	Part 1	wildtype	wildtype	wildtype
5651	Part 1	wildtype	wildtype	wildtype
2055	Part 1	wildtype	wildtype	wildtype
5954	Part 1	wildtype	wildtype	wildtype
2056	Part 1	wildtype	wildtype	wildtype
1903	Part 1	wildtype	wildtype	wildtype
4503	Part 1	wildtype	wildtype	wildtype
4504	Part 1	wildtype	wildtype	wildtype
6151	Part 1	wildtype	wildtype	wildtype
3553	Part 1	wildtype	wildtype	wildtype
1754	Part 1	wildtype	wildtype	wildtype
2404	Part 1	wildtype	wildtype	wildtype
2202	Part 1	wildtype	wildtype	wildtype
1904	Part 1	wildtype	wildtype	wildtype
1760	Part 1	wildtype	wildtype	wildtype
3354	Part 1	wildtype	wildtype	wildtype
6352	Part 1	wildtype	wildtype	wildtype
1901	Part 1	wildtype	wildtype	wildtype
1351	Part 1	wildtype	wildtype	NA
5301	Part 1	wildtype	wildtype	NA
7001	Part 2	H1047L	H1047L (1.367%)	Y537S (0.817%)
1154	Part 2	H1047R	H1047R (6.385%)	E380Q (0.032%)
3605	Part 2	H1047R	H1047R (1.411%)	E380Q (0.044%)
3608	Part 2	H1047R	H1047R (4.449%)	D538G (0.037%) Y537N (2.125%)
6455	Part 2	H1047R	H1047R (0.12%)	E380Q (0.079%) L536R (0.031%)
2152	Part 2	H1047R	H1047R (12.53%)	Y537S (4.496%) Y537N (0.156%)
3659	Part 2	H1047L	H1047L (0.76%)	D538G (0.253%) Y537N (0.19%)
2310	Part 2	H1047R	H1047R (2.422%)	Y537S (0.112%) D538G (0.539%) S463P (0.03%) L536R (0.067%) Y537N (0.154%)
3604	Part 2	C420R	C420R (0.79%)	Y537C (0.022%)
3602	Part 2	E542K	H1047R (0.02%) E542K (22.491%)	D538G (0.575%) E380Q (0.031%) L536P (0.691%)
1153	Part 2	E545K	E545K (9.441%)	D538G (11.884%)
6753	Part 2	E545K	E545K (0.193%)	Y537S (0.024%)
6155	Part 2	E545K	E545K (2.818%)	Y537S (0.425%)
5106	Part 2	E545K	E545K (8.315%)	E380Q (14.912%)
1156	Part 2	E545K	E545K (2.024%)	Y537C (0.465%) P535H (1.781%)
1155	Part 2	E542K	E542K (30.775%)	E380Q (3.278%) Y537N (0.088%) L536Q (0.443%)
3006	Part 2	E545K	E545K (1.133%)	Y537S (0.022%) D538G (0.057%) E380Q (0.034%) Y537N (0.076%)
2654	Part 2	E545A	wildtype	Y537C (1.336%) D538G (1.678%) E380Q (0.072%)
3054	Part 2	H1047L	E545K (0.149%)	Y537S (0.223%) Y537N (0.026%)
3854	Part 2	H1047R	H1047R (0.096%)	NA
3606	Part 2	H1047R	H1047R (3.201%)	NA
3658	Part 2	H1047R	H1047R (7.558%)	NA
3656	Part 2	E542K	E542K (0.197%)	NA
1763	Part 2	H1047L	H1047L (0.666%)	wildtype
1655	Part 2	H1047R	H1047R (4.402%)	wildtype
1905	Part 2	H1047R	H1047R (0.194%)	wildtype
5052	Part 2	H1047R	H1047R (0.406%)	wildtype
3607	Part 2	H1047R	H1047R (0.477%)	wildtype
7702	Part 2	H1047R	H1047R (1.103%)	wildtype
1656	Part 2	H1047R	H1047R (1.127%)	wildtype
1157	Part 2	H1047R	H1047R (12.145%)	wildtype
5302	Part 2	H1047R	H1047R (6.071%)	wildtype
5602	Part 2	E545K	E545K (3.071%)	wildtype
4506	Part 2	E542K	E542K (0.286%)	wildtype
2653	Part 2	E542K	E542K (0.611%)	wildtype
4602	Part 2	E542K	E542K (1.048%)	wildtype
5104	Part 2	E545K	E545K (0.428%)	wildtype
2060	Part 2	E545K	E545K (0.694%)	wildtype
3603	Part 2	E545K	E545K (0.744%)	wildtype
4507	Part 2	E545K	E545K (1.057%)	wildtype
6154	Part 2	E545K	E545K (10.506%)	wildtype
3657	Part 2	E545K	E545K (2.676%)	wildtype
6454	Part 2	E545K	wildtype	L536H (0.201%)
3701	Part 2	E545K	wildtype	L536R (0.023%)
2311	Part 2	E545K	wildtype	Y537S (0.026%)
3660	Part 2	H1047R	wildtype	D538G (0.708%)
5053	Part 2	H1047R	wildtype	D538G (0.025%) Y537N (0.044%)
1706	Part 2	H1047R	wildtype	wildtype
6652	Part 2	H1047R	wildtype	wildtype
4957	Part 2	H1047R	wildtype	wildtype
2058	Part 2	H1047R	wildtype	wildtype
2059	Part 2	H1047R	wildtype	wildtype
2703	Part 2	H1047R	wildtype	wildtype
5105	Part 2	H1047R	wildtype	wildtype
7701	Part 2	H1047R	wildtype	wildtype
1309	Part 2	E542K	wildtype	wildtype
6052	Part 2	E545K	wildtype	wildtype
4958	Part 2	E545A/K	wildtype	wildtype
2057	Part 2	E545K	wildtype	NA
4601	Part 2	H1047R	wildtype	NA
Four patients were excluded from specificity, sensitivity, and concordance on supplementary table 2 due to differences in assay coverage (1603, 6452) or different PIK3CA mutations detected in plasma vs tissue (3352, 2402).
NA - data not available
